# Supplementary material for: Gill Mucus and Gill Mucin O-glycosylation in Healthy and Amebic Gill Disease-Affected Atlantic Salmon
Source: Microorganisms. 2020 Nov 26;8(12):1871. doi: 10.3390/microorganisms8121871 (PMC7768351; doi:10.3390/microorganisms8121871)
Supplement: Supplementary file 1 [file microorganisms-08-01871-s001.zip › Supplementary table 1.xlsx]

## Sheet: Sheet1
										Uninfected gill swab 131			Uninfected gill swab 132			Uninfected gill swab 133			Uninfected gill swab 134			Uninfected gill swab 135			Uninfected gill swab 136			Uninfected gill swab 137			Uninfected gill swab 138			Uninfected gill swab 139			Uninfected gill swab 140			Infected gill swab 141			Infected gill swab 142			Infected gill swab 143			Infected gill swab 144
				Composition						JB_20181105_U1			JB_20181105_U2			JB_20181105_U3			JB_20181105_U4			JB_20181105_U5			JB_20181105_U6			JB_20181105_U7			JB_20181105_U8			JB_20181105_U9			JB_20181105_U10			JB_20181105_I1			JB_20181105_I2			JB_20181105_I3			JB_20181105_I4
[M-H+]-	Suggested structure	Charge	m/z	Hex	HexNAc	NeuAc	NeuGc	SO3	Fuc	Apex RT	Area	Relative abundance	Apex RT	Area	Relative abundance	Apex RT	Area	Relative abundance	Apex RT	Area	Relative abundance	Apex RT	Area	Relative abundance	Apex RT	Area	Relative abundance	Apex RT	Area	Relative abundance	Apex RT	Area	Relative abundance	Apex RT	Area	Relative abundance	Apex RT	Area	Relative abundance	Apex RT	Area	Relative abundance	Apex RT	Area	Relative abundance	Apex RT	Area	Relative abundance	Apex RT
384.2	Galβ1-3GalNAcol	1	384.2	1	1					8.42	167906	1.20564	8.6	215513	0.432841	8.45	286314	1.51263	8.37	4.80131e+06	4.43458	8.42	394670	1.94375	8.34	4.10693e+06	5.2916	8.03	555151	2.6492	8.46	413514	2.43302	8.5	233467	1.93176	8.11	493480	2.55648	8.74	352686	2.06194	8.39	293095	1.94135	8.57	442860	1.4892	8.62
425.1	GalNAcα1-3GalNAcol	1	425.1		2					10.24	697647	5.0094	10.32	4.38374e+06	8.8044	10.17	815225	4.30692	10.34	5.22221e+06	4.82333	10.23	2.11444e+06	10.4136	10.08	3.8203e+06	4.9223	10.03	1.25808e+06	6.00361	10.18	837197	4.92587	10.22	661322	5.47194	10.1	1.80577e+06	9.35482	10.46	1.3015e+06	7.60909	10.28	996438	6.60003	10.28	4.18788e+06	14.0825	10.4
464.1	S-Galß1-3GalNAcol	1	464.1	1	1			1		10.51	78005.5	0.560112	10.41	125827	0.252714	10.17	86355.3	0.456224	10.05	161871	0.149507	9.87	144092	0.709651	9.68	121407	0.156428	9.48	163443	0.779956	9.64	10.36	6.09558e-05	9.58	84766	0.701374	9.37	91740.7	0.475264	9.73	71162.3	0.416043	9.47	47979.3	0.317797	nd	0	0	nd
513.3	NeuAcα2-6GalNAcol	1	513.3		1	1				10.7	515240	3.69964	10.66	2.56636e+06	5.15432	10.44	1.47176e+06	7.77546	10.05	2.66989e+07	24.6596	10.14	729117	3.5909	9.93	2.12214e+07	27.3429	9.76	1.96035e+06	9.35483	9.91	1.36983e+06	8.05974	9.95	819942	6.7844	9.64	1.51053e+06	7.8253	10.01	925837	5.41282	9.74	1.37148e+06	9.08418	9.84	1.50344e+06	5.05559	9.78
529.2	NeuGcα2-6GalNAcol	1	529.2		1		1			10.51*	15583.1	0.111893	10.66*	14358.6	0.0288381	10.44*	17085.9	0.0902669	10.34*	168479	0.155611	10.05	48659	0.239645	9.85	364052	0.469065	9.76	24260.8	0.115773	9.82	67634.5	0.397945	9.76	48086.1	0.397876	nd	0	0	10.1	67320.6	0.393583	nd	0	0	nd	0	0	9.69
571.2	Fuc-GalNAcα1-3GalNAcol	1	571.2		2				1	10.88	169424	1.21653	11.08	1.97603e+06	3.9687	10.9	72177.4	0.381321	10.86*	312434	0.28857	10.87	290917	1.43277	10.83	529706	0.682504	10.66	73132.2	0.348989	10.82	246962	1.45307	10.96	48738.6	0.403275	10.73	238211	1.23406	11.1	137980	0.806686	11.01	84872.8	0.562166	10.99	185953	0.625301	11.02
571.2	Fuc-GlcNAcβ1-3GalNAcol	1	571.2		2				1	11.45	166207	1.19344	11.61	909371	1.8264	11.46	137463	0.72623	11.38	1.24235e+06	1.14746	11.43	371746	1.83085	11.41	1.07863e+06	1.38977	11.22	303065	1.44623	11.46	134102	0.789025	11.5	112971	0.934748	11.38	447180	2.31662	11.66	293558	1.71626	11.46	103551	0.685883	11.54	640870	2.15504	11.58
587.2	Galβ1-3(GlcNAcβ1-6)GalNAcol	1	587.2	1	2					10.33	209060	1.50114	10.49	508912	1.02211	10.44	702185	3.70972	10.34	618031	0.570825	10.4	288421	1.42047	10.48	363365	0.46818	10.12	429707	2.05057	10.27	311414	1.83228	10.49	237987	1.96916	10.45	294008	1.52311	10.55	328239	1.91902	10.37	373263	2.47236	10.45	548162	1.84329	10.48
593.2	SO3-NeuAcα2-6GalNAcol	1	593.2		1	1		1		10.88	34322.4	0.246449	11	330487	0.663757	10.9*	13546.1	0.0715653	10.86*	13146.7	0.0121425	10.87*	40563.6	0.199776	10.91*	45714.7	0.0589014	10.75*	6127.27	0.0292395	10.82*	38473.6	0.22637	nd	0	0	10.73	51532.6	0.266965	11.1*	28319.7	0.165569	11.01*	32778.1	0.21711	10.9*	90474.7	0.304238	11.02*
593.2	SO3-NeuAcα2-6GalNAcol	1	593.2		1	1		1		11.45*	33140.8	0.237965	11.52	172655	0.346764	11.46*	20643.5	0.109062	11.46*	127325	0.1176	11.43	59682	0.293934	11.41*	92245.9	0.118855	11.22*	26568.6	0.126786	11.37*	21531.4	0.126686	11.59*	20710	0.17136	11.38	115037	0.595953	11.66	65165.8	0.380985	11.46*	30524.8	0.202185	11.54	248965	0.83719	11.58
675.2	Galβ1-3(NeuAcα2-6)GalNAcol	1	675.2	1	1	1				11.35	594095	4.26585	11.25	1.14298e+06	2.29558	10.99	1.08145e+06	5.71343	10.86	1.60416e+07	14.8164	10.77	778454	3.83389	10.61	1.43663e+07	18.5104	10.48	1.22313e+06	5.83679	10.54	1.09435e+06	6.43891	10.59	479094	3.96414	10.36	706364	3.65933	10.73	779153	4.55524	10.46	931539	6.17017	10.54	1.30075e+06	4.374	10.48
675.2	NeuAcα2-3Galβ1-3GalNAcol	1	675.2	1	1	1				13.23	469010	3.36769	13.12	673528	1.35273	12.8	681977	3.60296	nd	0	0	12.38	696831	3.43189	nd	0	0	11.98	559830	2.67152	12.11	540098	3.17781	12.06	568121	4.70077	11.85	621581	3.22011	12.13	491387	2.87285	11.93	411867	2.72805	11.9	442262	1.48719	11.86
716.2	GalNAcα1-3(NeuAcα2-6)GalNAcol	1	716.2		2	1				14	3.72944e+06	26.7789	13.67	1.82359e+07	36.6254	13.47	4.7751e+06	25.2274	13.08	4.11964e+07	38.0498	13.12	6.47752e+06	31.9018	12.75	2.11933e+07	27.3066	12.65	6.17439e+06	29.4643	12.67	3.56949e+06	21.002	12.71	1.88468e+06	15.5943	12.49	4.46733e+06	23.1431	12.78	4.66335e+06	27.2638	12.49	3.04234e+06	20.1513	12.43	1.22651e+07	41.2438	12.41
732.3	GalNAcα1-3(NeuGcα2-6)GalNAcol	1	732.3		2		1			13.72	141014	1.01254	13.75*	244331	0.49072	13.47*	49484.7	0.261433	13.08*	620329	0.572948	12.95	172022	0.847206	12.75	572886	0.738139	nd	0	0	12.48	150991	0.888397	12.52*	12594.5	0.10421	nd	0	0	12.69	198693	1.16164	12.49*	45144.8	0.299023	12.51*	148604	0.499707	12.32
733.3	Fuc-HexNAc-Galβ1-3GalNAcol	1	733.3	1	2				1	12.48	44876.8	0.322234	12.64	397337	0.798019	12.61	351062	1.8547	12.52	231728	0.214028	12.56	121410	0.597943	12.68	441436	0.568771	12.37	457010	2.18086	12.57*	93348.9	0.549243	12.71	101097	0.836503	12.58	340051	1.76164	nd	0	0	12.76*	213217	1.41227	12.77*	269468	0.906136	12.76
733.3	Fuc-HexNAc-Galβ1-3GalNAcol	1	733.3	1	2				1	12.95	76891.9	0.552116	13.12	1.16933e+06	2.3485	13.09	236413	1.24899	13.08	438754	0.405242	13.12	186785	0.919917	13.15	549438	0.707928	13.02	372020	1.77529	13.12*	181468	1.06771	13.27*	113017	0.935129	13.14	422625	2.18942	13.44	132643	0.775483	13.33	183963	1.2185	13.31*	125403	0.421692	13.32
749.3	Galβ1-3(Galβ1-4GlcNAcβ1-6)GalNAcol	1	749.3	2	2					12.38	30202.2	0.216864	12.45	77022.3	0.154693	12.41	39688.8	0.20968	12.34*	76041.4	0.0702332	12.38	50553.6	0.248977	12.32*	53498.1	0.06893	12.18*	41513.5	0.198104	12.3*	73008.6	0.429565	12.34*	45255.7	0.374457	12.4*	44687	0.231502	12.69*	87523.2	0.511696	12.39	109593	0.725901	12.51*	208948	0.702625	12.41*
749.3	Galβ1-4GlcNAcβ1-3Galβ1-3GalNAcol	1	749.3	2	2					12.85*	14349.1	0.103033	13.03*	45923.5	0.0922336	12.9*	16670.7	0.088073	13.16*	209112	0.19314	13.12*	37829.6	0.186311	12.91*	119211	0.153598	12.65*	55679	0.265702	12.85*	40940.8	0.240886	12.98*	16535.4	0.136818	13.05*	19422.3	0.100618	nd	0	0	nd	0	0	nd	0	0	nd
755.2	NeuAc+S-Hexß1-3GalNAcol	1	755.2	1	1	1		1		14.19	446080	3.20304	13.75	546921	1.09845	13.47	538698	2.846	12.93	659706	0.609317	12.56	565020	2.78272	12.23	363079	0.467812	11.89	412677	1.96931	11.83	601398	3.53848	11.78	446328	3.69302	11.47	469265	2.43103	11.75	267314	1.56282	11.46	262024	1.73555	11.35	104526	0.351489	11.3
790.3	HexNAcα1-4Galb1-3(GlcNAcb1-6)GalNAcol	1	790.3	1	3					11.54*	22271.7	0.15992	11.7	197622	0.396908	11.55	249685	1.31912	11.54*	143265	0.132322	11.61	71932.3	0.354266	11.58*	103451	0.133293	11.41	120654	0.575764	11.55*	35485.4	0.208788	11.68	100190	0.828993	11.57*	33602.7	0.174079	11.85	41850.6	0.244675	11.74	104273	0.690664	11.72*	52943.2	0.178031	11.86
790.3	Galß1-3(GlcNAcß1-6)GalNAcα1-3GalNAcol	1	790.3	1	3					12.2	90171.1	0.647467	12.07	73018.7	0.146652	12.32	112033	0.591881	12.15	178523	0.164887	12.18	127220	0.626556	12.13*	54256.9	0.0699077	11.89	67456.5	0.321904	12.11	113963	0.670529	12.25	121312	1.00376	12.04*	15079.1	0.0781174	12.41	167404	0.978713	12.3	99056.1	0.656111	12.27	207779	0.698695	12.32
862.3	Fuc-HexNAc-(NeuAcα2-6)GalNAcol	1	862.3		2	1			1	15.15	195117	1.40102	15.02	902973	1.81355	14.72	129672	0.685072	14.44	1.20343e+06	1.11151	14.26	178140	0.877339	13.98	645036	0.831102	13.69	124557	0.594391	13.68*	141960	0.835258	13.74*	56531.1	0.467752	13.62	181783	0.941732	13.82	162487	0.949967	13.61*	83654.4	0.554096	13.5	274920	0.924468	13.51
878.3	HexNAc-Galβ1-3(NeuAcα2-6)GalNAcol	1	878.3	1	2	1				12.85*	18499.9	0.132837	12.74	195368	0.392381	12.61	246882	1.3043	12.34*	107394	0.099191	12.38*	35549.7	0.175082	12.13	129412	0.166742	11.98	123869	0.591104	12.11*	24119	0.14191	12.15*	30458.4	0.25202	11.94*	53510	0.277209	12.22*	15530	0.0907947	12.11	123327	0.816874	12.09*	61989.5	0.208451	11.95*
878.3	HexNAc-Galβ1-3(NeuAcα2-6)GalNAcol	1	878.3	1	2	1				14.28*	54429.4	0.390826	nd	0	0	13.83	130334	0.688567	13.56	588541	0.543588	nd	0	0	13.15*	78659.1	0.101349	13.02*	71252.5	0.340019	12.94	120501	0.709	12.89*	18437.2	0.152554	12.76*	27773.6	0.143882	13.06*	88745.5	0.518842	12.85*	75427	0.4996	12.77*	189510	0.637261	12.67*
878.3	NeuAcα2-3Galβ1-3(GlcNAcβ1-6)GalNAcol	1	878.3	1	2	1				15.34	139831	1.00404	15.12*	222085	0.44604	15.01	226811	1.19827	14.63	274329	0.253375	14.55	131673	0.648487	14.27	213935	0.275647	13.99	307133	1.46565	14.06*	114984	0.676536	14.02*	85777	0.70974	13.91	348942	1.8077	14.21*	69300.8	0.405161	13.98*	63178.1	0.418469	14.06*	41641.7	0.140028	13.79
936.3	HexNAc-(Fuc-)HexNAc-Galß1-3GalNAcol	1	936.3	1	3				1	13.14	170057	1.22108	13.21	62692.9	0.125914	13.09	33739.3	0.178249	13.08*	115034	0.106248	13.12	512109	2.52214	nd	0	0	nd	0	0	13.12	278147	1.63655	13.17	286807	2.37311	nd	0	0	13.44	371410	2.17141	13.24	84565.1	0.560128	nd	0	0	13.23
936.3	Galß1-3(Fuc-HexNAc-GlcNAcß1-6)GalNAcol	1	936.3	1	3				1	nd	0	0	13.21	120573	0.242161	13.18	146961	0.77641	nd	0	0	nd	0	0	13.15*	145569	0.187559	13.02	366371	1.74833	nd	0	0	13.27	122549	1.014	13.14	459037	2.37805	nd	0	0	13.33	200722	1.32951	13.31	399568	1.34362	13.41
936.3	Fuc-HexNAc-Galß1-3(GlcNAcß1-6)GalNAcol	1	936.3	1	3				1	13.52	193385	1.38859	13.75	725534	1.45718	13.74	606057	3.20186	13.64	608497	0.562019	13.78	208140	1.02509	13.78	250275	0.322469	13.59	466995	2.22851	13.78	258385	1.52027	13.83	193174	1.59836	13.72	519099	2.6892	14.01	236874	1.38486	13.88	442674	2.93211	13.87	598941	2.01405	13.98
936.3	Fuc-HexNAc-Galß1-3(GlcNAcß1-6)GalNAcol	1	936.3	1	3				1	14.28	263246	1.89022	14.36	1.50952e+06	3.03174	14.32	470615	2.48631	14.35	546853	0.505083	14.36	380577	1.87434	14.36	652730	0.841015	14.29	590285	2.81685	14.33	186843	1.09934	14.48	159540	1.32007	14.4	789549	4.09027	14.78	304810	1.78204	14.45	240549	1.59331	14.54	339478	1.14156	14.55
966.2	NeuAca2-3Galb1-3(NeuAca2-6)GalNAcol	1	966.2	1	1	2				15.62	1.52228e+06	10.9306	15.31	1.61742e+06	3.24846	15.01	1.47455e+06	7.79019	14.35	1.49087e+06	1.377	14.07	1.50868e+06	7.43025	13.6	1.22115e+06	1.5734	13.3	1.22846e+06	5.86226	13.12	1.63904e+06	9.6437	13.08	1.4878e+06	12.3104	12.76	1.32664e+06	6.87269	13.06	1.12336e+06	6.56763	12.76	1.04172e+06	6.89994	12.51*	551701	1.8552	12.49
993.4	HexNAc-HexNAc-Galß1-3(GlcNAcß1-6)GalNAcol	1	993.4	1	4					nd	0	0	12.07*	19998.7	0.0401658	12.03	45795	0.24194	12.06*	31630.7	0.0292148	12.09*	28008.4	0.137941	12.04*	40786.2	0.0525513	11.89*	33093	0.157921	nd	0	0	12.15*	15310.1	0.12668	12.22*	8149.32	0.0422177	nd	0	0	nd	0	0	nd	0	0	nd
993.4	HexNAc-Galß1-3(GlcNAcß1-6)GalNAcα1-3GalNAcol	1	993.4	1	4					12.95*	15536.7	0.11156	13.21*	15431.6	0.0309932	12.9*	45539.1	0.240588	12.78*	42747.9	0.0394827	12.95*	33385.4	0.164423	12.75*	12167.7	0.0156775	12.65*	16447.7	0.0784888	12.85*	23531.8	0.138455	12.98*	55537.9	0.459534	12.85*	5185.98	0.026866	13.15*	28844.4	0.168636	nd	0	0	12.94*	13700.1	0.046069	13.04*
1024.4	Fuc-HexNAc-Galß1-3(NeuAcα2-6)GalNAcol	1	1024.4	1	2	1			1	15.34*	42314.8	0.303838	15.31	440374	0.884456	15.01	229594	1.21297	14.82	173500	0.160248	14.75*	62369.7	0.307171	14.56	246278	0.317319	14.29	432714	2.06492	14.42	126832	0.746252	14.48*	49095	0.406224	14.3	282517	1.46359	14.59*	19035.9	0.111291	14.36	280012	1.8547	14.25	311357	1.047	14.26*
1024.4	Fuc-HexNAc-Galß1-3(NeuAcα2-6)GalNAcol	1	1024.4	1	2	1			1	15.91*	53768	0.386077	15.79	1.0539e+06	2.11667	15.69	289875	1.53144	15.39	346224	0.319779	15.34*	55585.5	0.273759	15.14	571298	0.736093	14.98	229588	1.0956	15.07*	115075	0.677075	15.04*	30628.7	0.253429	14.87	330174	1.71047	15.17	87444.8	0.511238	15.03	309825	2.05217	14.92*	124909	0.420029	14.74
1040.4	NeuAcα2-3Galß1-3(Gaß1-4-GlcNAcß1-6)GalNAcol	1	1040.4	2	2	1				17.65*	57778.6	0.414874	17.47*	73861.4	0.148345	17.26*	53356	0.281885	16.97*	64471.1	0.0595467	16.81	61420.4	0.302496	16.56	71922	0.0926684	16.29	56870.4	0.271387	16.34	113214	0.666125	16.31*	70556	0.583797	16.17*	50917.6	0.263779	16.49*	51400.6	0.300509	16.29*	62111.4	0.411403	16.08*	19037.3	0.0640163	15.97*
1040.4	Galß1-3(NeuAcα2-3Gaß1-4-GlcNAcß1-6)GalNAcol	1	1040.4	2	2	1				20.65*	57183.3	0.4106	20.32*	77335.1	0.155321	20.12*	58848.6	0.310903	19.79	72345.8	0.0668199	19.51	82528.2	0.406451	19.21	83809.1	0.107984	18.85	70380.7	0.335859	18.78*	124553	0.732838	18.75*	77133.5	0.638221	18.7*	60918.5	0.315589	18.79*	58949.3	0.344641	18.64*	64966.3	0.430313	18.42*	29213.3	0.0982351	18.2*
1098.3	HexNAc-Galβ1-3(Gal-(Fuc-)GlcNAcβ1-6)GalNAcol	1	1098.3	2	3				1	16.47*	89267.2	0.640976	15.89*	143834	0.28888	16.36	62585.3	0.330645	16.23*	213065	0.196791	16.45	69460.2	0.342091	16.47*	74205.1	0.0956101	16.48	91245.2	0.435424	16.34*	155487	0.914847	16.67*	46484	0.38462	16.53*	81651.7	0.422998	16.39	153444	0.897093	16.03*	38713	0.256421	nd	0	0	16.25
1098.3	Fuc-HexNAc-Galβ1-3(Gal-GlcNAcβ1-6)GalNAcol	1	1098.3	2	3				1	17.29*	25404.2	0.182413	17.65	105067	0.211018	17.44	52852.6	0.279226	17.53*	96277	0.0889233	17.09*	31234.6	0.15383	17.48*	114731	0.147826	17.32	79723.3	0.380441	17.51*	27604	0.162415	17.56*	18512.8	0.153179	17.43*	19771	0.102424	nd	0	0	17.55	115626	0.765863	17.6	209381	0.704081	17.64*
1098.3	Fuc-HexNAc-Galβ1-3(Gal-GlcNAcβ1-6)GalNAcol	1	1098.3	2	3				1	18.1*	39525.5	0.283809	18.21	329354	0.661481	17.99	67700.7	0.35767	18*	126569	0.116902	18.29*	19824.3	0.0976345	17.95	143365	0.18472	17.79	114360	0.545727	18.15*	53483.1	0.314682	18.11*	28472	0.235585	17.97*	51597.9	0.267304	nd	0	0	17.91	54322.2	0.35981	nd	0	0	18.2*
1098.3	Fuc-HexNAc-Galβ1-3(Gal-GlcNAcβ1-6)GalNAcol	1	1098.3	2	3				1	18.47*	15316.4	0.109978	18.69	545486	1.09556	nd	0	0	18.67*	58456.8	0.0539918	18.58*	14789	0.0728357	18.73	64570.1	0.0831959	18.57	48398.1	0.230957	18.6*	37436.3	0.220266	18.57*	15257.8	0.126247	18.7*	13415.9	0.0695012	18.42*	46328.4	0.270855	18.28	226504	1.50028	18.05	316059	1.06281	18.39*
1139.3	HexNAc-(Fuc-)HexNAc-Gal-GalNAcα1-3GalNAcol	1	1139.3	1	4				1	14	256235	1.83987	nd	0	0	13.93*	47071.3	0.248683	nd	0	0	13.88	261801	1.28937	nd	0	0	13.79	124861	0.59584	13.78	307463	1.80904	13.92	515684	4.2669	13.91	178278	0.923574	14.11	422994	2.47299	13.98	220588	1.46109	nd	0	0	14.07
1139.3	Fuc-HexNAc-Gal-(HexNAc-)GalNAcα1-3GalNAcol	1	1139.3	1	4				1	nd	0	0	14.09	224940	0.451773	14.03	164789	0.870597	13.99	223445	0.206378	nd	0	0	13.88*	61634.1	0.0794129	13.89	141995	0.677606	nd	0	0	nd	0	0	nd	0	0	nd	0	0	14.07	144506	0.957156	14.06	602425	2.02577	14.17
1139.3	Fuc-HexNAc-Gal-(HexNAc-)GalNAcα1-3GalNAcol	1	1139.3	1	4				1	14.38	100864	0.724246	14.46	252191	0.506506	14.42	221659	1.17105	14.35	260790	0.240871	nd	0	0	14.36	66096.4	0.0851624	14.19	236607	1.12909	14.42	164753	0.969367	nd	0	0	14.3	161608	0.837213	14.59	232982	1.3621	14.36	245601	1.62677	14.44	487675	1.6399	14.55
1139.3	Fuc-HexNAc-HexNAc-Galß1-3(GlcNAcß1-6)GalNAcol	1	1139.3	1	4				1	14.38	92333.4	0.662993	nd	0	0	nd	0	0	nd	0	0	14.36	70617.3	0.34779	nd	0	0	nd	0	0	14.52	159405	0.937903	14.48	214182	1.77219	nd	0	0	14.78	272167	1.5912	nd	0	0	nd	0	0	14.55
1139.3	Fuc-HexNAc-HexNAc-Galß1-3(GlcNAcß1-6)GalNAcol	1	1139.3	1	4				1	14.77	240838	1.72932	nd	0	0	nd	0	0	14.82*	152084	0.140468	14.45	71808.8	0.353658	nd	0	0	nd	0	0	14.61	181114	1.06563	nd	0	0	nd	0	0	nd	0	0	nd	0	0	nd	0	0	nd
1139.3	Fuc-HexNAc-Gal-(HexNAc-)GalNAcα1-3GalNAcol	1	1139.3	1	4				1	15.15	58448	0.419681	14.93	350999	0.704954	14.91	463353	2.44794	15.01	166651	0.153922	14.95	364253	1.79394	14.95	420836	0.542229	14.78	399095	1.90449	14.98	54209.6	0.318956	nd	0	0	14.97	460916	2.38778	15.26	67191.2	0.392827	nd	0	0	15.1	179999	0.605279	15.33
1227.4	HexNAc-(Fuc-)HexNAc-Galβ1-3(NeuAcα2-6)GalNAcol	1	1227.4	1	3	1			1	15.81	128462	0.922413	15.69*	48159.3	0.0967242	nd	0	0	15.39*	51050.4	0.0471511	14.95	445932	2.19621	14.75*	11178.5	0.014403	14.69	81599.6	0.389395	14.61	169850	0.999357	14.58	279202	2.31018	nd	0	0	14.78	218307	1.27631	14.45	196832	1.30374	nd	0	0	14.36
1227.4	Fuc-HexNAc-Gal-GalNAcα1-3(NeuAcα2-6)GalNAcol	1	1227.4	1	3	1			1	nd	0	0	15.79*	85045.2	0.170807	15.59	122425	0.646783	15.76	217766	0.201132	nd	0	0	15.04*	37963.6	0.0489145	nd	0	0	nd	0	0	nd	0	0	14.59	94306.8	0.488558	nd	0	0	14.65	247571	1.63982	14.63	120509	0.405232	nd
1227.4	Fuc-HexNAc-Gal-GalNAcα1-3(NeuAcα2-6)GalNAcol	1	1227.4	1	3	1			1	16.38*	74096.9	0.532047	16.27	258585	0.519348	16.08	180317	0.952634	nd	0	0	nd	0	0	15.53*	85905.3	0.110685	15.17*	63570.9	0.303362	15.26*	118463	0.697007	nd	0	0	15.06	116052	0.601209	15.36	121155	0.708319	15.12	132575	0.878128	15.01*	79672.7	0.267914	14.65
1244.5	Fuc-GalNAc-Galß1-3(Gal(Fuc-)GlcNAcß1-6)GalNAcol	1	1244.5	2	3				2	13.52*	14355.4	0.103078	13.91*	72125.6	0.144858	13.47*	73675.3	0.389235	13.56*	411027	0.379632	13.49*	15512.9	0.0764011	13.42	802153	1.03354	13.3*	102937	0.491218	nd	0	0	13.92*	13111.1	0.108484	13.34*	32788	0.169859	13.92*	7827.03	0.04576	13.61*	108928	0.721499	13.5*	31296.2	0.105239	13.51*
1301.4	Fuc-HexNAc-Gal-(Gal-HexNAc-)GalNAcα1-3GalNAcol	1	1301.4	2	4				1	16.65*	14406.8	0.103447	nd	0	0	nd	0	0	nd	0	0	nd	0	0	nd	0	0	nd	0	0	nd	0	0	15.67*	8874.6	0.0734305	16.17*	8692.16	0.0450299	15.93*	12551.5	0.0733813	16.11*	21468.5	0.1422	16.08*	55525	0.186713	16.25*
1301.4	HexNAc-(Fuc-)HexNAc-Galß1-3(Gal-GlcNAcß1-6)GalNAcol	1	1301.4	2	4				1	17.02*	72565.9	0.521054	nd	0	0	16.99*	58734.4	0.3103	16.88*	77070.2	0.0711834	16.9*	56376.1	0.277652	16.84*	34465.2	0.044407	16.67*	36337.9	0.173405	16.79	267338	1.57295	16.93*	60775.1	0.502867	16.8*	50091.5	0.2595	17.13	56541.7	0.330565	nd	0	0	nd	0	0	16.99
1301.4	HexNAc-Galß1-3(Fuc-HexNAc-Gal-GlcNAcß1-6)GalNAcol	1	1301.4	2	4				1	nd	0	0	17.84	124795	0.25064	17.9	198005	1.04608	nd	0	0	nd	0	0	17.95*	53250.9	0.0686115	17.23	49995.1	0.238578	nd	0	0	nd	0	0	17.34*	29974.5	0.155283	nd	0	0	17.91	124742	0.826248	18.23	95606.9	0.321496	nd
1301.4	HexNAc-Galß1-3(Fuc-HexNAc-Gal-GlcNAcß1-6)GalNAcol	1	1301.4	2	4				1	nd	0	0	18.6	178910	0.359326	nd	0	0	nd	0	0	nd	0	0	18.53*	60850.4	0.0784031	17.98	71346.4	0.340467	nd	0	0	nd	0	0	18.06*	37042.8	0.191901	nd	0	0	18.64	57178.4	0.378729	18.51	61875.9	0.208069	nd
1301.4	HexNAc-Galß1-3(Fuc-HexNAc-Gal-GlcNAcß1-6)GalNAcol	1	1301.4	2	4				1	nd	0	0	18.98	241673	0.485381	nd	0	0	nd	0	0	nd	0	0	nd	0	0	nd	0	0	18.78*	44428.9	0.261409	nd	0	0	nd	0	0	nd	0	0	19	65613.3	0.434598	19.05	111053	0.373438	nd
1301.4	Galß1-3(Fuc-HexNAc-HexNAc-Gal-GlcNAcß1-6)GalNAcol	1	1301.4	2	4				1	20.38*	27212.2	0.195395	nd	0	0	20.48*	45569.1	0.240747	20.17	121770	0.112469	20.43*	26581	0.130911	20.33*	18218.2	0.0234734	nd	0	0	nd	0	0	nd	0	0	20.06*	53334.2	0.276298	nd	0	0	nd	0	0	nd	0	0	nd
1324.4	Fuc-HexNAc-Galß1-3(Gal-(Fuc-)(S-)GlcNAcß1-6)GalNAcol	1	1324.4	2	3			1	2	nd	0	0	nd	0	0	nd	0	0	14.53*	129269	0.119395	nd	0	0	14.27	190508	0.245462	nd	0	0	nd	0	0	nd	0	0	nd	0	0	nd	0	0	nd	0	0	nd	0	0	nd
1331.5	NeuAcα2-3Galß1-3(NeuAcα2-3Galß1-4GlcNAcß1-6)GalNAcol	1	1331.5	2	2	2				24.83	189119	1.35795	24.28	220447	0.44275	24.15	201467	1.06437	23.33	158066	0.145992	23.1	194707	0.958932	22.11	190841	0.24589	21.66	188953	0.90169	21.67	332977	1.95916	21.37	263779	2.18257	21.24	176871	0.916282	21.44	220155	1.28712	21.18	233537	1.54687	20.93*	124350	0.418149	20.53
670.8	Fuc-HexNAc-HexNAc-Gal1-3(HexNAc1-6)GalNAcα1-3GalNAcol	2	1342.6	1	5				1	14.48	163053	1.17079	14.54	190460	0.382524	14.42	167390	0.88434	14.44*	125462	0.115879	14.45	200709	0.98849	14.46	137902	0.177681	14.29	197206	0.941072	14.42	137764	0.810571	14.48*	99946.8	0.826984	14.4	157289	0.814838	14.68	119236	0.697104	14.45*	33958.8	0.22493	14.25*	104925	0.352829	14.55
670.8	HexNAc-(Fuc-)HexNAc-Gal1-3(HexNAc1-6)GalNAcα1-3GalNAcol	2	1342.6	1	5				1	15.91	680463	4.88601	15.89*	81777.9	0.164244	15.69*	24330.1	0.128538	15.67*	60576.5	0.0559496	15.71	86681.7	0.426907	15.72*	72682.3	0.0936481	15.27	67473.6	0.321986	15.62	560461	3.29762	15.76	657105	5.43704	15.44*	65426.6	0.338944	15.93	1.09813e+06	6.42009	15.94*	21082.3	0.139641	15.64*	63749	0.214368	15.79
714.8	HexNAc-(Fuc-)HexNAc-Gal-GalNAcα1-3(NeuAcα2-6)GalNAcol	2	1430.5	1	4	1			1	17.65*	18495.3	0.132804	17.47*	9174.17	0.0184256	17.17*	20941.3	0.110635	16.97*	6677.6	0.00616755	16.81*	13196.2	0.0649915	nd	0	0	nd	0	0	nd	0	0	16.22*	26893.5	0.222523	nd	0	0	nd	0	0	16.11*	29703.1	0.196742	nd	0	0	nd
714.8	Fuc-HexNAc-HexNAc-Gal-GalNAcα1-3(NeuAcα2-6)GalNAcol	2	1430.5	1	4	1			1	18.01	142249	1.02141	17.84*	35538.8	0.0713769	17.62*	60262.4	0.318373	17.25*	39748.1	0.0367121	17.18*	27491.6	0.135396	nd	0	0	nd	0	0	16.52	167339	0.984583	16.67*	50701.7	0.419518	nd	0	0	nd	0	0	16.56*	39836.6	0.263863	nd	0	0	16.07
723.3	Fuc-HexNAc-Galß1-3(Fuc-HexNAc-Gal-GlcNAcß1-6)GalNAcol	2	1447.6	2	4				2	18.74	83501.2	0.599573	nd	0	0	18.64	194301	1.02651	18.57	152472	0.140826	18.58	22.02	0.000108448	18.53	284210	0.366193	18.38	160642	0.766589	18.6	82337.5	0.484454	18.66*	37226.9	0.308024	18.52	232202	1.20293	18.79	102793	0.600968	nd	0	0	18.68*	22159.6	0.0745156	18.67*
723.3	Fuc-HexNAc-Galß1-3(Fuc-HexNAc-Gal-GlcNAcß1-6)GalNAcol	2	1447.6	2	4				2	nd	0	0	19.57	301443	0.605424	nd	0	0	nd	0	0	nd	0	0	19.21	95136.8	0.12258	nd	0	0	nd	0	0	nd	0	0	nd	0	0	nd	0	0	19.63	85897.5	0.568953	19.76*	59525.5	0.200166	19.97*
723.3	Fuc-HexNAc-Galß1-3(Fuc-HexNAc-Gal-GlcNAcß1-6)GalNAcol	2	1447.6	2	4				2	20.01*	30836.6	0.22142	20.14	2.89224e+06	5.80884	20.21*	60413.6	0.319172	20.07*	32437.6	0.02996	20.25*	5.99	2.95007e-05	20.33	282949	0.364568	20.07	37486.1	0.178885	20.31*	35907.4	0.211271	20.47*	21543.6	0.178257	20.24	67712.7	0.350787	20.53	44852.1	0.262223	20.36	328392	2.17515	20.48	181046	0.608801	20.43
751.8	HexNAc-Galß1-3(Fuc-HexNAc-Gal1-3(HexNAc1-6)GlcNAcß1-6)GalNAcol	2	1504.6	2	5				1	17.47	97779	0.702094	nd	0	0	nd	0	0	nd	0	0	nd	0	0	nd	0	0	nd	0	0	nd	0	0	nd	0	0	nd	0	0	nd	0	0	nd	0	0	nd	0	0	nd
751.8	HexNAc-(Fuc-)HexNAc-Gal-(Gal-HexNAc1-6)GalNAcα1-3GalNAcol	2	1504.6	2	5				1	17.2	50227.7	0.360656	nd	0	0	nd	0	0	17.25*	33360.7	0.0308126	17.36	100464	0.494786	nd	0	0	nd	0	0	17.06	302651	1.78073	17.2*	197594	1.63494	nd	0	0	17.4	189427	1.10747	nd	0	0	nd	0	0	17.27
751.8	Fuc-HexNAc-Galß1-3(HexNAc-Gal1-3(HexNAc1-6)GlcNAcß1-6)GalNAcol	2	1504.6	2	5				1	19.1*	17413.7	0.125037	19.18	97741.8	0.196306	nd	0	0	nd	0	0	nd	0	0	nd	0	0	nd	0	0	nd	0	0	nd	0	0	nd	0	0	nd	0	0	19.09*	50701.7	0.335829	19.23*	117788	0.396083	nd
751.8	HexNAc-(Fuc-)HexNAc-Gaß1-4-HexNAc-Gal-GalNAcα1-3GalNAcol	2	1504.6	2	5				1	20.74	58292.6	0.418566	nd	0	0	20.66	90709	0.479226	20.55	234092	0.216212	nd	0	0	nd	0	0	20.35	23741.1	0.113293	20.49*	64878.5	0.38173	nd	0	0	20.43*	70962.9	0.367624	nd	0	0	nd	0	0	nd	0	0	nd
795.8	Gal-HexNAc(Fuc-HexNAc-Gal)GalNAcα1-3(NeuAcα2-6)GalNAcol	2	1592.5	2	4	1			1	19.28*	32834.6	0.235766	nd	0	0	18.83	39138.5	0.206773	18.48	54034.2	0.049907	18.58*	17718.1	0.0872618	18.05*	6980.5	0.00899407	17.79*	9726.82	0.0464166	17.78	81698.3	0.480694	nd	0	0	17.7*	28240.5	0.1463	17.86*	38869	0.227244	nd	0	0	nd	0	0	nd
795.8	Gal-HexNAc(Fuc-HexNAc-Gal)GalNAcα1-3(NeuAcα2-6)GalNAcol	2	1592.5	2	4	1			1	20.74*	7450.78	0.0534998	20.41	135212	0.271563	nd	0	0	nd	0	0	nd	0	0	nd	0	0	nd	0	0	nd	0	0	nd	0	0	nd	0	0	nd	0	0	19.45*	32350.6	0.214278	19.32*	52023.5	0.174939	nd
824.8	[HexNAc-(Fuc-)HexNAc]1[Fuc-HexNAc]1[Hex]2[HexNAc]2	2	1650.6	2	5				2	18.19	86685.6	0.622439	18.4*	36555.8	0.0734193	nd	0	0	nd	0	0	18.1	596132	2.93595	nd	0	0	nd	0	0	17.78	85560.7	0.503419	18.11	158321	1.30999	nd	0	0	17.95	167898	0.981601	nd	0	0	nd	0	0	17.92
824.8	[Fuc-HexNAc]2[Hex]2[HexNAc]3	2	1650.6	2	5				2	18.74	80258.5	0.57629	18.79*	61276.1	0.123068	18.83*	26887.9	0.142052	18.57	68691.7	0.063445	nd	0	0	nd	0	0	18.67	21513	0.102661	18.69*	51699.8	0.304189	18.75*	109898	0.909324	18.52	61714.9	0.319715	nd	0	0	18.46*	11205.3	0.0742199	19.05	122868	0.413165	18.2*
824.8	[HexNAc-(Fuc-)HexNAc]1[Fuc-HexNAc]1[Hex]2[HexNAc]2	2	1650.6	2	5				2	nd	0	0	nd	0	0	nd	0	0	nd	0	0	nd	0	0	nd	0	0	nd	0	0	nd	0	0	nd	0	0	nd	0	0	18.79	103132	0.602954	19*	56317.9	0.373029	nd	0	0	18.67
824.8	[Fuc-HexNAc]2[Hex]2[HexNAc]3	2	1650.6	2	5				2	nd	0	0	nd	0	0	nd	0	0	nd	0	0	nd	0	0	nd	0	0	nd	0	0	nd	0	0	nd	0	0	nd	0	0	nd	0	0	nd	0	0	19.76	152673	0.51339	nd
824.8	[HexNAc-(Fuc-)HexNAc]1[Fuc-HexNAc]2[Hex]1[HexNAc]2	2	1650.6	2	5				2	19.28*	59467.5	0.427001	19.57	267407	0.537066	19.48	31238	0.165034	nd	0	0	nd	0	0	19.49	81884.7	0.105505	19.51*	24232.4	0.115637	nd	0	0	19.38*	63983.8	0.529417	19.7*	36910.6	0.191216	19.62	76247.7	0.445775	19.63*	82521	0.546589	nd	0	0	19.51
824.8	[Fuc-HexNAc]2[Hex]2[HexNAc]3	2	1650.6	2	5				2	nd	0	0	20.14*	182798	0.367135	20.39*	27558	0.145592	nd	0	0	nd	0	0	20.14	40612	0.0523268	20.16	51172.1	0.244194	nd	0	0	20.19*	17765.8	0.146999	20.24*	50154.7	0.259827	nd	0	0	20.18*	89946.4	0.595772	20.3*	153768	0.517073	nd
824.8	[Fuc-HexNAc]2[Hex]2[HexNAc]3	2	1650.6	2	5				2	nd	0	0	21.28	425719	0.855023	nd	0	0	nd	0	0	nd	0	0	nd	0	0	20.82*	15239.1	0.0727216	nd	0	0	nd	0	0	20.88*	44936.5	0.232794	nd	0	0	nd	0	0	nd	0	0	nd
824.8	[Fuc-HexNAc]1[Fuc]1[Hex]2[HexNAc]4	2	1650.6	2	5				2	21.65*	43409.8	0.311701	nd	0	0	21.68	146092	0.771822	21.58	139371	0.128726	21.55	59103	0.291082	21.46	136303	0.17562	21.37	76541.3	0.365257	21.48*	32851.6	0.193291	21.46*	20145.5	0.166689	21.42	186200	0.964612	nd	0	0	nd	0	0	nd	0	0	nd
926.3	HexNAc-(Fuc-)HexNAc-Galß1-3(HexNAc-(Fuc-)HexNAc-Gal-GlcNAcß1-6)GalNAcol	2	1853.6	2	6				2	18.01*	65377.8	0.46944	18.21*	22507.5	0.0452045	nd	0	0	nd	0	0	18.1	226649	1.11625	nd	0	0	17.79*	10575.2	0.0504653	17.88*	51130	0.300836	17.92	159273	1.31786	nd	0	0	18.23	115983	0.678081	17.91*	18210.8	0.120621	nd	0	0	18.11
926.3	[Fuc-HexNAc]2[HexNAc]4[Hex]2	2	1853.6	2	6				2	nd	0	0	18.6*	32629.5	0.0655338	18.64*	19947.8	0.105387	nd	0	0	nd	0	0	nd	0	0	nd	0	0	nd	0	0	nd	0	0	nd	0	0	nd	0	0	18.64*	30353	0.201047	18.77	174353	0.586294	nd
926.3	HexNAc-(Fuc-)HexNAc-Galß1-3(Fuc-HexNAc-Gal-(HexNAc-)GlcNAcß1-6)GalNAcol	2	1853.6	2	6				2	19.37	97210.5	0.698012	19.86	84474.7	0.169661	nd	0	0	nd	0	0	nd	0	0	nd	0	0	nd	0	0	nd	0	0	nd	0	0	nd	0	0	19.16	69564.1	0.406699	nd	0	0	nd	0	0	nd
926.3	[Fuc-HexNAc]2[HexNAc]4[Hex]2	2	1853.6	2	6				2	nd	0	0	nd	0	0	nd	0	0	nd	0	0	nd	0	0	nd	0	0	nd	0	0	nd	0	0	nd	0	0	nd	0	0	nd	0	0	19.99*	31621.4	0.209449	19.94*	81717	0.274788	nd
926.3	HexNAc-(Fuc-)HexNAc-Gal-(Fuc-HexNAc-Gal-HexNAc-)GalNAcα1-3GalNAcol	2	1853.6	2	6				2	nd	0	0	nd	0	0	nd	0	0	nd	0	0	20.25	98689.6	0.486046	nd	0	0	nd	0	0	nd	0	0	20.28*	34806.2	0.287995	19.88*	18502.9	0.0958545	20.43	26637.5	0.155734	nd	0	0	nd	0	0	20.25
926.3	HexNAc-(Fuc-)HexNAc-Galß1-3(HexNAc-(Fuc-)HexNAc-Gal-GlcNAcß1-6)GalNAcol	2	1853.6	2	6				2	21.19	124517	0.894086	nd	0	0	21.03	33770.6	0.178414	nd	0	0	20.89	146785	0.722918	20.98	43207.5	0.0556711	20.72	26631.1	0.127084	20.94*	65252.7	0.383931	21*	70613	0.584269	20.88*	53627.3	0.277817	20.98	55526.2	0.324628	nd	0	0	nd	0	0	nd
926.3	Fuc-HexNAc-Gal1-3(HexNAc-(Fuc-)HexNAc-Gal-HexNAc1-6)GalNAcα1-3GalNAcol	2	1853.6	2	6				2	nd	0	0	nd	0	0	22.14*	49528	0.261662	21.77*	32037.6	0.0295905	nd	0	0	22.01*	37627.9	0.048482	nd	0	0	nd	0	0	nd	0	0	21.88*	31134.7	0.161294	nd	0	0	nd	0	0	nd	0	0	nd
999.3	HexNAc-(Fuc-)HexNAc-Galß1-3(HexNAc-(Fuc-)HexNAc-Gal-(Fuc-)GlcNAcß1-6)GalNAcol	2	1999.6	2	6				3	16.38*	20433	0.146717	16.47*	52367.4	0.105176	16.36*	31893.3	0.168496	nd	0	0	16.26	41989.4	0.206798	nd	0	0	nd	0	0	nd	0	0	nd	0	0	nd	0	0	16.49*	45315.5	0.264933	16.29	111334	0.737434	16.52*	45740.7	0.153812	16.35
1080.4	Fuc-HexNAc-Galß1-3(Fuc-HexNAc-Gal1-3(Fuc-HexNAc-Gal-HexNAc1-6)GlcNAcß1-6)GalNAcol	2	2161.8	3	6				3	nd	0	0	23.06	655217	1.31595	nd	0	0	nd	0	0	nd	0	0	23.14*	38245.8	0.0492781	nd	0	0	nd	0	0	nd	0	0	nd	0	0	nd	0	0	nd	0	0	nd	0	0	nd
											1.39268e+07			4.97904e+07			1.89283e+07			1.0827e+08			2.03046e+07			7.76122e+07			2.09555e+07			1.69959e+07			1.20857e+07			1.93031e+07			1.71045e+07			1.50975e+07			2.97381e+07
*Not identified by MS2, but MS1 and retention time.
[truncated: 20 more columns]
