# Supplementary material for: Gill Mucus and Gill Mucin O-glycosylation in Healthy and Amebic Gill Disease-Affected Atlantic Salmon
Source: Microorganisms. 2020 Nov 26;8(12):1871. doi: 10.3390/microorganisms8121871 (PMC7768351; doi:10.3390/microorganisms8121871)
Supplement: Supplementary file 1 [file microorganisms-08-01871-s001.zip › Supplementary table 2.xlsx]

## Sheet: Sheet1
				I6			I6-Fucosidase			I7			I7-Fucosidase
m/z	Suggested structure	Charge (-)	M-H+	RT	Intensity	Rel. Abundance	RT	Intensity	Rel. Abundance	RT	Intensity	Rel. Abundance	RT	Intensity	Rel. Abundance
425.4	GalNAcα1-3GalNAcol	1	425.4	13.71	3827.41	1.11765	13.4	3176.27	2.1082	13.36	6399.64	2.65728	14.17	6870.32	2.26524
513.4	NeuAcα2-6GalNAcol	1	513.4	13.4	7350.26	2.14636	13.08	3485.39	2.31337	13.08	25316.5	10.512	13.22	3005.09	0.990822
587.4	Galβ1-3(GlcNAcβ1-6)GalNAcol	1	587.4	13.77	9578.72	2.7971	13.35	6667.04	4.42515	13.36	6685.03	2.77578	14.24	8751.25	2.88541
675.4	Galβ1-3(NeuAcα2-6)GalNAcol	1	675.4	13.89	10828.1	3.16192	13.3	5209.83	3.45795	13.36	13473.6	5.59454	14.3	17430	5.74693
675.4	NeuAcα2-3Galβ1-3GalNAcol	1	675.4	16.25	2964.58	0.865692	14.93	1893.15	1.25655	14.94	3593	1.4919	15.61	4528.04	1.49296
716.5	GalNAcα1-3(NeuAcα2-6)GalNAcol	1	716.5	17.46	46955.5	13.7115	16.28	20720	13.7526	15.94	39598.5	16.4422	16.4	52969.6	17.4648
732.5	GalNAcα1-3(NeuGcα2-6)GalNAcol	1	732.5	nd	0	0	nd	0	0	15.68	1021.59	0.424189	16.13	1994.37	0.657571
733.5	Fucα1-3GlcNAc-Galβ1-3GalNAcol	1	733.5	17.86	1879.13	0.548727	nd	0	0	nd	0	0	nd	0	0
733.5	Fucα1-3GalNAc-Galβ1-3GalNAcol	1	733.5	18.34	7698.04	2.24792	18.22	3583.05	2.3782	18.28	1291.35	0.5362	18.1	1472.45	0.485488
749.5	Galβ1-3(Galβ1-4GlcNAcβ1-6)GalNAcol	1	749.5	nd	0	0	nd	0	0	16.31	3026.21	1.25655	16.4	3872.64	1.27686
755.4	NeuAc+S-Hexß1-3GalNAcol	1	755.4	15.38	2471.02	0.721566	14.08	1108.15	0.735515	14.35	1656.7	0.687901	15.19	2035.61	0.67117
790.5	GlcNAc1-4Gal-GalNAcα1-3GalNAcol	1	790.5	nd	0	0	14.47	1514.95	1.00552	nd	0	0	nd	0	0
790.5	GlcNAcα1-4Galb1-3(GlcNAcb1-6)GalNAcol	1	790.5	15.72	1462.67	0.427115	14.8	2583.68	1.71488	nd	0	0	nd	0	0
790.5	Galß1-3(GlcNAcß1-6)GalNAcα1-3GalNAcol	1	790.5	16.98	5989.07	1.74888	16.21*	2468.52	1.63844	15.81	5089.28	2.11319	16.13	7878.39	2.59762
862.6	Fucα1-3GalNAcα1-3(NeuAcα2-6)GalNAcol	1	862.6	18.53*	1339.07	0.391023	18.18*	621.894	0.412773	18.33	1063.97	0.441784	18.5	1380.34	0.455118
878.3	GlcNAc-Galβ1-3(NeuAcα2-6)GalNAcol	1	878.3	16.53	1784.32	0.521041	15.21	1235.3	0.819914	14.94	455.712	0.189222	15.51	525.087	0.173129
878.3	GalNAc-Galβ1-3(NeuAcα2-6)GalNAcol	1	878.3	18.05	3073.53	0.897507	16.94	1370.51	0.909655	16.88	2099.07	0.871584	17	3028.27	0.998464
878.3	NeuAcα2-3Galβ1-3(GlcNAcβ1-6)GalNAcol	1	878.3	18.83	1132.78	0.330784	18.45	783.409	0.519976	18.78	973.51	0.404224	19.11	1562.56	0.5152
936.3	HexNAc-(Fuc-)HexNAc1-4Galß1-3GalNAcol	1	936.3	nd	0	0	nd	0	0	18.13	2982.78	1.23852	18.05	4647.97	1.5325
936.3	Fucα1-3GlcNAc1-4Galß1-3GlcNAcß1-3GalNAcol	1	936.3	18.34	5343.23	1.56029	nd	0	0	nd	0	0	nd	0	0
936.3	Fucα1-3GlcNAc1-4Galß1-3GalNAcα1-3GalNAcol	1	936.3	nd	0	0	nd	0	0	18.83	2717.49	1.12836	nd	0	0
936.3	Fucα1-3GalNAc1-4Galß1-3GalNAcα1-3GalNAcol	1	936.3	18.6	20736.7	6.05535	18.52	9658.49	6.41068	19.14	2286.65	0.949472	19.3	8056.57	2.65637
936.3	Fucα1-3GalNAc1-4Galß1-3(GlcNAcß1-6)GalNAcol	1	936.3	19.09	21400.4	6.24917	18.86	7855.76	5.21414	nd	0	0	nd	0	0
966.5	NeuAca2-3Galb1-3(NeuAca2-6)GalNAcol	1	966.5	18.2	11746.9	3.43024	16.71	7123.92	4.72839	16.88	8650.55	3.59191	17.2	11900.5	3.92378
993.5	GlcNAc1-4Galß1-3(GlcNAcß1-6)GalNAcα1-3GalNAcol	1	993.5	18.2*	1072.09	0.313062	18	4097.27	2.7195	17.7	1036.61	0.430423	17.97*	651.478	0.214802
1024.6	Fucα1-3GlcNAc-Galß1-3(NeuAcα2-6)GalNAcol	1	1024.6	19.01*	2018.47	0.589417	nd	0	0	nd	0	0	nd	0	0
1024.6	Fucα1-3GalNAc-Galß1-3(NeuAcα2-6)GalNAcol	1	1024.6	19.75	13228.5	3.86287	18.91	5165.12	3.42827	19.33*	984.692	0.408867	19.4*	1773.14	0.58463
1098.5	GalNAc-Galβ1-3(Galß1-4(Fucα1-3)GlcNAcβ1-6)GalNAcol	1	1098.5	20.56	5571.6	1.62697	20.23	219.342	0.145585	21.14	5793.93	2.40577	20.64	6405.77	2.11207
1098.5	Fucα1-3GlcNAc-Galβ1-3(Galß1-4GlcNAcβ1-6)GalNAcol	1	1098.5	21.71	3769.35	1.10069	20.91	531.981	0.353094	21.43	2778.83	1.15384	nd	0	0
1098.5	Fucα1-3GalNAc-Galβ1-3(Galß1-4GlcNAcβ1-6)GalNAcol	1	1098.5	22.47	1639.57	0.478773	22.58	3053.33	2.0266	nd	0	0	22.11	3149.98	1.03859
1139.6	HexNAc-(Fuc-)HexNAc-Galß1-3(GalNAcß1-6)GalNAcol	1	1139.6	nd	0	0	nd	0	0	18.93	5612.06	2.33026	nd	0	0
1139.6	Fucα1-3GalNAc-Galß1-3(GlcNAcß1-6)GalNAcα1-3GalNAcol	1	1139.6	18.83	12661.4	3.69728	18.86	13609.6	9.03315	nd	0	0	nd	0	0
1139.6	HexNAc-(Fuc-)HexNAc-Galß1-3(GalNAcß1-6)GalNAcol	1	1139.6	nd	0		nd	0		19.19	2443.32	1.01452	19.24	9346.24	3.08159
1139.6	Fucα1-3GlcNAc-Galß1-3(GlcNAcß1-6)GalNAcα1-3GalNAcol	1	1139.6	19.15	28140.7	8.2174	19.18	4444.93	2.95026	19.19	1973.4	0.819401	nd	0	0
1139.6	HexNAc-(Fuc-)HexNAc1-4Galß1-4GlcNAcß1-6GalNAcol	1	1139.3	nd	0	0	nd	0	0	19.42	6073.31	2.52178	19.4	13727	4.526
1139.6	Fucα1-3GlcNAc1-4Gal-(GalNAc1-4GlcNAcß1-3)GalNAcol	1	1139.6	19.84	8445.69	2.46624	nd	0	0	nd	0	0	nd	0	0
1227.7	HexNAc-(Fuc-)HexNAc-Galβ1-3(NeuAcα2-6)GalNAcol	1	1227.7	nd	0	0	nd	0	0	19.14	8604.13	3.57264	19.34	13824.6	4.55817
1227.7	Fucα1-3GlcNAc-Gal-GalNAcα1-3(NeuAcα2-6)GalNAcol	1	1227.7	19.43	2515.6	0.734584	nd	0	0	nd	0	0	nd	0	0
1227.7	Fucα1-3GalNAc-Gal-GalNAcα1-3(NeuAcα2-6)GalNAcol	1	1227.7	20.05	12579.9	3.67348	19	5756.08	3.82051	nd	0	0	nd	0	0
650.5	Fuc-HexNAc-Gal-(Gal-GlcNAcß1-6)GalNAcα1-3GalNAcol	2	1301	20.46	3027.34	0.884018	nd	0	0	nd	0	0	nd	0	0
650.5	GalNAc-Galß1-3(Fucα1-3GlcNAc-Gal-GlcNAcß1-6)GalNAcol	2	1301	20.75	2755.52	0.804643	nd	0	0	nd	0	0	nd	0	0
650.5	HexNAc-(Fuc-)HexNAc-Galß1-3(Galß1-3GlcNAcß1-6)GalNAcol	2	1301	nd	0	0	nd	0		21	1619.86	0.672602	21	2645.97	0.872415
650.5	HexNAc-(Fuc-)HexNAc-Galß1-3(Galß1-4GlcNAcß1-6)GalNAcol	2	1301	nd	0	0	nd	0		21.07	4401	1.8274	21.11	1619.36	0.533925
650.5	GlcNAc-Galß1-3(Fucα1-3GalNAc-Galß1-4GlcNAcß1-6)GalNAcol	2	1301	nd	0	0	22.22	853.72	0.566644	nd	0	0	nd	0	0
650.5	GalNAc-Galß1-3(Fucα1-3GalNAc-Galß1-4GlcNAcß1-6)GalNAcol	2	1301	22.73	4747.54	1.38634	22.67	3341.35	2.21777	nd	0	0	nd	0	0
1331.6	NeuAcα2-3Galß1-3(NeuAcα2-3Galß1-4GlcNAcß1-6)GalNAcol	1	1331.6	25.64	2019.11	0.589602	24.43	1519.05	1.00825	25.6	1680.59	0.69782	25.11	2250.14	0.741904
671	Fucα1-3GalNAc-GlcNAc-Galβ1-3(GlcNAcβ1-6)GalNAcα1-3GalNAcol	2	1343	19.34	6156.14	1.79766	18.86	2209	1.46619	nd	0	0	nd	0	0
671	Fucα1-3GlcNAc-GlcNAc-Galβ1-3(GlcNAcβ1-6)GalNAcα1-3GalNAcol	2	1343	20.41	1087.86	0.317667	nd	0	0	nd	0	0	nd	0	0
671	HexNAc-(Fuc-)HexNAc-Galβ1-3(GlcNAcβ1-6)GalNAcα1-3GalNAcol	2	1343	nd	0	0	nd	0	0	20.86	39311.8	16.3232	20.09	48986.8	16.1517
715	HexNAc-(Fuc-)HexNAc-Gal-GalNAcα1-3(NeuAcα2-6)GalNAcol	2	1431	nd	0	0	nd	0	0	20.93	4051.49	1.68227	20.45	4997.15	1.64763
715	Fucα1-3GalNAc-Galβ1-3(GlcNAcβ1-6)GalNAcα1-3(NeuAcα2-6)GalNAcol	2	1431	20.56	8021.29	2.34231	20.76	2204.83	1.46342	nd	0	0	nd	0	0
723.6	Fucα1-3GalNAc-Galß1-3(Fucα1-3GalNAc-Galβ1-3GlcNAcß1-6)GalNAcol	2	1447.6	22.25	9645.55	2.81661	22.62	3196.05	2.12133	nd	0	0	nd	0	0
723.6	Fucα1-3GalNAc-Galß1-3(Fucα1-3GalNAc-Galβ1-4GlcNAcß1-6)GalNAcol	2	1447.6	24.99	12395.1	3.61951	24.3	5997.81	3.98095	nd	0	0	nd	0	0
751.9	GalNAc-Galß1-3(Fucα1-3GlcNAc-Galß1-3(GlcNAcß1-6)GlcNAcß1-6)GalNAcol	2	1504.8	20.79	2829.21	0.826162	nd	0	0	nd	0	0	nd	0	0
751.9	HexNAc-(Fuc-)HexNAc1-4Galß1-3(Gal-GlcNAcß1-6)GalNAcα1-3GalNAcol	2	1504.8	nd	0	0	nd	0	0	21.14	14688.1	6.09883	21.2	22505	7.42023
751.9	Fucα1-3GalNAc-Galß1-3(GlcNAc-Gal-GlcNAcß1-6)GalNAcα1-3GalNAcol	2	1504.8	nd	0	0	22.31	2355.63	1.56351	nd	0	0	nd	0	0
751.9	Fucα1-3GalNAc-Galß1-3(GalNAc-Gal-GlcNAcß1-6)GalNAcα1-3GalNAcol	2	1504.8	23.08	4694.79	1.37093	22.75	3588.42	2.38176	nd	0	0	nd	0	0
796	Fucα1-3GlcNAc-Galß1-3(Gal-GlcNAcß1-6)GalNAcα1-3(NeuAcα2-6)GalNAcol	2	1592.8	20.97	1345.29	0.392841	nd	0	0	21.21	1252.09	0.519895	21.52	954.913	0.314849
796	Fucα1-3GalNAc-Galß1-3(Gal-GlcNAcß1-6)GalNAcα1-3(NeuAcα2-6)GalNAcol	2	1592.8	23.22	1804.79	0.527019	22.8*	1245.96	0.826987	nd	0	0	nd	0	0
825.1	HexNAc-(Fuc-)HexNAc-Galß1-3(Fucα1-3GlcNAc-Gal-GlcNAcß1-6)GalNAcol	2	1650.6	nd	0	0	nd	0	0	21.56	5828.06	2.41995	21.92	4746.22	1.5649
825.1	Fucα1-3GalNAc-Galß1-3(Fucα1-3GlcNAc-Gal-GlcNAcß1-6)GalNAcα1-3GalNAcol	2	1650.6	22.38	4216.6	1.2313	nd	0	0	nd	0	0	nd	0	0
825.1	HexNAc-(Fuc-)HexNAc-Galß1-3(Fucα1-3GalNAc-Gal-GlcNAcß1-6)GalNAcol	2	1650.6	nd	0	0	nd	0	0	nd	0	0	23.43	11325	3.73401
825.1	Fucα1-3GalNAc-Galß1-3(Fucα1-3GalNAc-Gal-GlcNAcß1-6)GalNAcα1-3GalNAcol	2	1650.6	24.99	6912.4	2.0185	24.34	3651.22	2.42344	nd	0	0	nd	0	0
926.5	HexNAc-(Fuc.)HexNAc-Galß1-3(HexNAc-(Fuc-)HexNAc-Gal-GlcNAcß1-6)GalNAcol	2	1854	nd	0	0	nd	0	0	21.37	4319.85	1.7937	21.86	6444.8	2.12494
926.5	HexNAc-(Fuc-)HexNAc-Galß1-3(Fucα1-3GalNAc-Gal-GlcNAcß1-6)GalNAcα1-3GalNAcol	2	1854	22.02	3954.09	1.15464	nd	0	0	nd	0	0	nd	0	0
926.5	HexNAc-(Fuc-)HexNAc-Galß1-3(Fucα1-3GalNAc-Gal-GlcNAcß1-6)GalNAcα1-3GalNAcol	2	1854	24.71	4160.77	1.21499	24.06	1885.21	1.25128	nd	0	0	nd	0	0
926.5	HexNAc-(Fuc-)HexNAc-Galß1-3(HexNAc-(Fuc-)HexNAc-Galß1-4GlcNAcß1-6)GalNAcol	2	1854	nd	0	0	nd	0	0	nd	0	0	23.63	6030.12	1.98822
926.5	HexNAc-(Fuc-)HexNAc-Galß1-3(Fucα1-3GlcNAcß1-6)GalNAc-Gal-GalNAcα1-3GalNAcol	2	1854	27.37	1085.55	0.316992	25.94	677.429	0.449633	nd	0	0	nd	0	0
999.6	HexNAc-(Fuc-)HexNAc-Galß1-3(HexNAc-(Fuc-)HexNAc-Galß1-4(Fucα1-3)GlcNAcß1-6)GalNAcol	2	2000.2	20.37	2388.99	0.697612	nd	0	0	nd	0	0	nd	0	0
					342452			150663			240834			303293
*Not identified by MS2, but MS1 and retention time.
